# Supplementary material for: Comprehensive Extraction and Chemical Characterization of Bioactive Compounds in Tepals of Crocus sativus L
Source: Molecules. 2023 Aug 9;28(16):5976. doi: 10.3390/molecules28165976 (PMC10458886; doi:10.3390/molecules28165976)
Supplement: Supplementary file 1 [file molecules-28-05976-s001.zip]

Archive with 1 entries (1 files):
- molecules-2420413-supplementary.pdf
